# Supplementary material for: An interpretable deep learning model for detecting BRCA pathogenic variants of breast cancer from hematoxylin and eosin-stained pathological images
Source: PeerJ. 2024 Oct 28;12:e18098. doi: 10.7717/peerj.18098 (PMC11526788; doi:10.7717/peerj.18098)
Supplement: Supplemental Information 3 [file peerj-12-18098-s003.zip]

Archive with 5 entries (5 files):
- BiAMIL model/5fold_train_breast.py
- BiAMIL model/dataloader_bag.py
- BiAMIL model/model.py
- BiAMIL model/Slide_Validation.py
- BiAMIL model/train_support.py
