# Supplementary material for: An interpretable deep learning model for detecting BRCA pathogenic variants of breast cancer from hematoxylin and eosin-stained pathological images
Source: PeerJ. 2024 Oct 28;12:e18098. doi: 10.7717/peerj.18098 (PMC11526788; doi:10.7717/peerj.18098)
Supplement: Supplemental Information 4 [file peerj-12-18098-s004.csv]

True_class	probability1	probability2	pred_class
1	0.001393521	0.998606622	1
1	0.370361745	0.629638314	1
0	0.746418417	0.253581583	0
0	0.999999523	4.45E-07	0
0	0.999349773	0.000650221	0
1	0.000114097	0.999885917	1
1	0.017445331	0.982554793	1
1	0.011794448	0.988205552	1
1	0.026548974	0.973451078	1
1	0.080680825	0.919319272	1
1	0.161961213	0.838038862	1
1	0.100244559	0.899755299	1
1	0.128782868	0.871217191	1
1	0.277917743	0.722082257	1
1	0.620176733	0.379823267	0
0	0.999999642	3.55E-07	0
0	0.999951482	4.86E-05	0
0	0.92635417	0.073645823	0
1	0.008950542	0.991049528	1
1	0.000912837	0.999087155	1
0	0.999999821	2.48E-07	0
0	0.934707105	0.065292761	0
1	0.403335065	0.596665025	1
1	0.000130287	0.999869823	1
1	1.34E-05	0.999986649	1
1	8.01E-08	1	1
0	0.999986529	1.35E-05	0
0	1	2.72E-09	0
0	0.997669339	0.002330625	0
0	0.980293334	0.019706763	0
0	0.99127388	0.008726167	0
0	0.999999583	3.74E-07	0
0	1	3.89E-10	0
0	0.81463629	0.18536368	0
0	0.999842763	0.000157232	0
1	1.33E-05	0.999986708	1
1	0.000981176	0.999018848	1
1	7.81E-05	0.999922097	1
0	0.788224697	0.211775348	0
0	0.999878049	0.000122064	0
0	0.989150643	0.010849355	0
0	0.99991554	8.44E-05	0
1	0.000136361	0.999863744	1
1	0.001469454	0.998530686	1
0	0.99972415	0.000275907	0
0	0.997351944	0.002648046	0
1	0.331324667	0.668675423	1
1	0.016569888	0.983430028	1
1	0.012273796	0.987726271	1
0	0.870205343	0.129794508	0
1	8.99E-06	0.999991059	1
1	1.36E-05	0.99998641	1
1	0.051240228	0.948759735	1
1	0.008430633	0.991569519	1
1	0.026580963	0.973419189	1
1	0.021545837	0.978454173	1
0	0.999997497	2.46E-06	0
1	0.753008664	0.246991307	0
1	0.008288652	0.99171114	1
0	1	5.66E-10	0
1	0.423260272	0.576739788	1
0	0.928128004	0.0718721	0
0	1	1.93E-14	0
1	0.003544411	0.99645555	1
1	0.00637961	0.993620515	1
1	0.008926129	0.991073906	1
1	0.275548846	0.724450946	1
1	0.018083347	0.981916726	1
0	0.214265957	0.785734117	1
0	1	4.55E-13	0
0	1	9.15E-09	0
0	0.997952998	0.002046986	0
0	0.980284214	0.019715834	0
0	0.999727249	0.000272874	0
0	0.633972228	0.366027683	0
0	0.954211175	0.045788933	0
1	0.000919156	0.999080837	1
1	8.12E-05	0.999918818	1
1	0.001051476	0.998948634	1
1	5.59E-08	1	1
0	0.999769151	0.000230881	0
0	0.999998391	1.59E-06	0
0	0.081746876	0.918253064	1
1	7.28E-12	1	1
1	0.235472322	0.764527738	1
1	1.52E-06	0.99999845	1
1	0.000362938	0.999637187	1
1	4.36E-07	0.999999583	1
1	1.74E-05	0.999982595	1
1	0.003106599	0.996893346	1
1	3.33E-06	0.999996662	1
0	0.998981118	0.001018959	0
0	0.755772054	0.244227812	0
0	0.999938369	6.17E-05	0
0	0.999975979	2.40E-05	0
1	0.075181812	0.924818337	1
1	0.025105899	0.974893987	1
0	0.999988377	1.16E-05	0
1	0.575523198	0.424476802	0
1	0.008506054	0.99149394	1
1	0.156328589	0.843671501	1
1	0.000333105	0.999666929	1
1	2.30E-09	1	1
1	0.004261816	0.995738208	1
0	1	1.92E-13	0
0	0.999978244	2.18E-05	0
0	0.990897	0.009103061	0
0	0.981720388	0.018279651	0
0	0.999977231	2.28E-05	0
0	1	3.14E-12	0
0	0.990548313	0.00945171	0
0	0.99953562	0.000464409	0
0	0.694572508	0.305427462	0
0	0.99999696	3.05E-06	0
0	0.999462664	0.000537295	0
0	0.99997288	2.71E-05	0
0	0.999997318	2.68E-06	0
0	1	1.13E-15	0
0	0.999770045	0.00023001	0
1	7.10E-06	0.999993086	1
1	3.14E-05	0.999968588	1
1	0.002479871	0.997520268	1
1	1.99E-05	0.999980211	1
0	0.992955089	0.007044845	0
0	1	6.63E-09	0
0	1	1.59E-09	0
0	0.845637202	0.154362798	0
0	1	3.97E-09	0
0	0.999999106	8.93E-07	0
1	5.45E-05	0.999945581	1
1	0.014252741	0.985747278	1
1	9.22E-08	0.99999994	1
0	1	6.92E-17	0
1	1.71E-10	1	1
1	0.019538503	0.980461478	1
1	1.85E-05	0.999981523	1
0	1	2.91E-13	0
0	0.999341726	0.000658284	0
0	0.999997854	2.15E-06	0
0	0.999625444	0.000374596	0
0	1	4.28E-08	0
0	0.993044794	0.006955284	0
1	0.048168596	0.9518314	1
0	0.999998987	1.01E-06	0
0	0.99049449	0.009505467	0
0	1	3.24E-20	0
1	3.04E-12	1	1
1	0.019619273	0.980380774	1
1	3.23E-08	1	1
0	0.974384904	0.025615076	0
0	1	2.19E-19	0
0	1	1.22E-12	0
0	1	6.98E-18	0
0	0.999934256	6.58E-05	0
0	0.998680353	0.001319695	0
0	0.990401268	0.009598725	0
0	0.999992371	7.64E-06	0
0	1	4.09E-13	0
0	0.994881332	0.005118586	0
1	0.008850058	0.991149902	1
1	1.85E-05	0.999981523	1
1	2.25E-09	1	1
1	1.09E-08	1	1
0	0.999994099	5.96E-06	0
0	0.99881053	0.00118955	0
0	1	9.49E-11	0
0	1	4.04E-12	0
0	1	9.48E-09	0
0	0.999683917	0.000316076	0
0	0.961441696	0.038558282	0
0	1	3.08E-08	0
1	0.176536739	0.823463321	1
1	0.009098016	0.990902007	1
1	7.89E-05	0.999921143	1
