# Supplementary material for: An interpretable deep learning model for detecting BRCA pathogenic variants of breast cancer from hematoxylin and eosin-stained pathological images
Source: PeerJ. 2024 Oct 28;12:e18098. doi: 10.7717/peerj.18098 (PMC11526788; doi:10.7717/peerj.18098)
Supplement: Supplemental Information 5 [file peerj-12-18098-s005.csv]

	True_class	probability1	probability2	pred_class
0	0	0.453154057	0.546845615	1
1	0	0.245185599	0.754816711	1
2	0	0.224817768	0.775182843	1
3	0	0.94999665	0.050006427	0
4	0	0.927314222	0.072688527	0
5	0	0.911933661	0.088069446	0
6	0	0.79286474	0.207135841	0
7	0	0.617730796	0.382269055	0
8	0	0.855931759	0.144069254	0
9	0	0.887353301	0.112650707	0
10	0	0.703351796	0.296648771	0
11	0	0.69549942	0.304502934	0
12	0	0.662140012	0.337861121	0
13	0	0.524302304	0.475697458	0
14	0	0.862119377	0.137884855	0
15	0	0.978097022	0.021903625	0
16	0	0.979201913	0.02080106	0
17	0	0.989094079	0.010908048	0
18	0	0.642767549	0.35723269	0
19	1	0.008602239	0.991406143	1
20	1	0.090850845	0.909149289	1
21	1	0.413833529	0.586166739	1
22	1	0.267744899	0.732256532	1
23	1	0.056348234	0.94365567	1
24	1	0.029303908	0.970698953	1
25	1	0.164909989	0.835092723	1
26	1	0.911304295	0.088696174	0
27	1	0.974213123	0.025794556	0
28	1	0.081510782	0.918492973	1
29	1	0.268638313	0.73136425	1
30	1	0.016032238	0.983973801	1
31	1	0.03460934	0.965397716	1
32	1	0.104999021	0.895002604	1
33	1	0.148362339	0.85164088	1
34	1	0.227660626	0.772340655	1
35	1	0.168588951	0.831415713	1
0	0	0.424678147	0.575321853	1
1	0	0.403840423	0.596159518	1
2	0	0.347903788	0.652097285	1
3	0	0.875865698	0.124134384	0
4	0	0.818796873	0.181203708	0
5	0	0.947661936	0.05234329	0
6	0	0.769227684	0.230774686	0
7	0	0.987730086	0.012273518	0
8	0	0.942913711	0.057090178	0
9	0	0.914207935	0.085794553	0
10	0	0.765850246	0.234151587	0
11	0	0.899212658	0.100790545	0
12	0	0.623196065	0.376804531	0
13	0	0.941163421	0.058839969	0
14	0	0.98328048	0.01672242	0
15	0	0.569605708	0.430394262	0
16	0	0.918505728	0.081497513	0
17	0	0.938522518	0.06148202	0
18	0	0.570471823	0.429527611	0
19	1	0.018930577	0.981080413	1
20	1	0.116960138	0.883045077	1
21	1	0.396090031	0.603911281	1
22	1	0.004767402	0.995236158	1
23	1	0.003557739	0.996445477	1
24	1	0.025409905	0.974595964	1
25	1	0.096816108	0.903190315	1
26	1	0.061752968	0.93825388	1
27	1	0.062544651	0.937462926	1
28	1	0.852215648	0.147789463	0
29	1	0.404346526	0.595653117	1
30	1	0.004542999	0.995470583	1
31	1	0.927500188	0.072502971	0
32	1	0.330140054	0.66986078	1
33	1	0.036016252	0.963992	1
34	1	0.832125306	0.167875603	0
0	0	0.303067982	0.696932614	1
1	0	0.934423089	0.065581806	0
2	0	0.511695147	0.488304645	0
3	0	0.944680691	0.055324871	0
4	0	0.595147252	0.404852778	0
5	0	0.755354166	0.244648457	0
6	0	0.630067945	0.369932294	0
7	0	0.050918944	0.949084222	1
8	0	0.281970531	0.718030751	1
9	0	0.856392801	0.143609151	0
10	0	0.200372264	0.799629033	1
11	0	0.600058317	0.39994204	0
12	0	0.807583392	0.192421705	0
13	0	0.318425357	0.681574762	1
14	0	0.626183093	0.373817742	0
15	0	0.83999908	0.160004318	0
16	0	0.985785604	0.01421972	0
17	0	0.922395825	0.077608064	0
18	0	0.940350413	0.059658367	0
19	1	0.061298877	0.938704312	1
20	1	0.078751951	0.921252191	1
21	1	0.401832402	0.598167419	1
22	1	0.322410524	0.677590191	1
23	1	0.040483501	0.959519148	1
24	1	0.189039782	0.810960412	1
25	1	0.032039557	0.967963636	1
26	1	0.627157032	0.372843832	0
27	1	0.496388704	0.503611088	1
28	1	0.38970381	0.610296071	1
29	1	0.201581314	0.798421144	1
30	1	0.186880797	0.813122213	1
31	1	0.773954272	0.226047516	0
32	1	0.070964023	0.929039121	1
33	1	0.112548865	0.887454987	1
34	1	0.158317074	0.841687679	1
0	0	0.625888526	0.374111325	0
1	0	0.52205658	0.47794342	0
2	0	0.957825541	0.042175312	0
3	0	0.982058585	0.017942619	0
4	0	0.867715597	0.132286429	0
5	0	0.997593641	0.002408763	0
6	0	0.967987359	0.032014437	0
7	0	0.485909283	0.514090955	1
8	0	0.970653474	0.029350616	0
9	0	0.985104442	0.014895841	0
10	0	0.965434194	0.034568224	0
11	0	0.950178146	0.049825497	0
12	0	0.94310534	0.056895945	0
13	0	0.199590042	0.800411046	1
14	0	0.955859125	0.044143997	0
15	0	0.987325907	0.012677333	0
16	0	0.803277075	0.196725085	0
17	0	0.271621436	0.72837913	1
18	1	0.07595899	0.924045205	1
19	1	0.055518553	0.94448489	1
20	1	0.031817839	0.968184948	1
21	1	0.027962746	0.972038686	1
22	1	0.998160183	0.001840816	0
23	1	0.965573847	0.034427121	0
24	1	0.977909386	0.022092316	0
25	1	0.028571604	0.971430838	1
26	1	0.033515915	0.966485739	1
27	1	0.121350482	0.878650427	1
28	1	0.126022875	0.873979926	1
29	1	0.044174179	0.955826998	1
30	1	0.076478407	0.923523545	1
31	1	0.297596484	0.70240432	1
32	1	0.117455237	0.882547617	1
33	1	0.064267583	0.935735524	1
0	0	0.927452445	0.072548822	0
1	0	0.546139777	0.453860372	0
2	0	0.534306765	0.465693116	0
3	0	0.476673156	0.523326933	1
4	0	0.846155465	0.153847098	0
5	0	0.751919031	0.248083249	0
6	0	0.366896003	0.63310498	1
7	0	0.930184841	0.069816217	0
8	0	0.942754328	0.057247616	0
9	0	0.548435807	0.451564193	0
10	0	0.65962255	0.340377569	0
11	0	0.314156115	0.685844302	1
12	0	0.987924695	0.01207585	0
13	0	0.140719846	0.859283209	1
14	0	0.997718453	0.002282444	0
15	0	0.887599885	0.112402618	0
16	0	0.998454094	0.001546953	0
17	0	0.966033399	0.033969317	0
18	1	0.023804948	0.97619766	1
19	1	0.293012232	0.706988811	1
20	1	0.121089324	0.878915966	1
21	1	0.079958305	0.920042694	1
22	1	0.088163003	0.911839247	1
23	1	0.210847318	0.789154053	1
24	1	0.918100715	0.081902727	0
25	1	0.009870516	0.990131855	1
26	1	0.53197825	0.468021154	0
27	1	0.362938285	0.637062371	1
28	1	0.011869478	0.988132358	1
29	1	0.229181126	0.770819664	1
30	1	0.310355306	0.68964541	1
31	1	0.266561657	0.733439386	1
32	1	0.718981028	0.281019062	0
33	1	0.265376836	0.734624743	1
